# Supplementary material for: Mendelian imputation of parental genotypes improves estimates of direct genetic effects
Source: Nat Genet. 2022 Jun 9;54(6):897–905. doi: 10.1038/s41588-022-01085-0 (PMC9197765; doi:10.1038/s41588-022-01085-0)
Supplement: Supplementary file 4 — Legends/captions are contained within the XLSX file. [file 41588_2022_1085_MOESM4_ESM.xlsx]

## Sheet: Supplementary Table 1
		Inferred IBD
		0	1	2
	0	0.999208	0.00079194	0
True IBD	1	0.00518091	0.9947	0.000119219
	2	4.06289e-05	0.0026612	0.997298
Supplementary Table 1. IBD inference accuracy. The proportion of each inferred IBD state given the true IBD state, rounded to 3 decimal places. True IBD states were inferred from 31 families with two siblings and both parents genotyped (Supplementary Note Section 9).

## Sheet: Supplementary Table 2
Simulation parameters					True Correlations				Estimated correlations						Coefficients from regression of estimates onto true effects
AM	Pop. Strat.	Vertical Transmission	IGEs							S.E.			S.E.		direct	S.E.	average NTC	S.E.
no	no	no	no		NA		1		NA	NA		0.99653	0.00453743		1.00375	0.00718581	NA	NA
yes	no	no	no		?		?		0.646004	0.0482395		0.949394	0.0084059		0.998818	0.00842422	NA	NA
no	no	no	yes		0		0.707		-0.00610767	0.037749		0.687476	0.0200517		0.99986	0.00872726	0.99766	0.00972741
no	no	no	yes		0.5		0.866		0.529075	0.0421025		0.868072	0.0140133		0.989833	0.00939177	1.0085	0.0104672
no	no	no	yes		1		1		0.984407	0.0524126		0.996145	0.0130007		1.01585	0.010088	1.01198	0.0117079
no	no	yes	implied		?		?		0.639945	0.0546376		0.952678	0.00897842		0.997381	0.00899715	NA	NA
yes	no	yes	implied		?		?		0.745797	0.0193098		0.883293	0.00938222		1.00002	0.00872136	NA	NA
no	yes	no	no		?		?		0.0122085	0.0284155		0.9175	0.00717088		1.00272	0.00696579	NA	NA
Supplementary Table 2. UK Biobank Simulation results. Each row corresponds to a simulated phenotype. From left to right, we give the simulation parameters: whether there was assortative mating (AM), population stratification, vertical transmission (effect of parental phenotype on offspring phenotype), or parental indirect genetic effects (IGEs). We then give the true correlations between direct e…

## Sheet: Supplementary Table 3
	direct				sibling indirect				average NTC
phenotype	estimate	S.E.	P		estimate	S.E.	P		estimate	S.E.	P
HDL cholesterol	0.0312076	0.012336	0.0114126		-0.000884789	0.012748	0.944666		0.036984	0.0149197	0.0131799
FEV1	0.0521067	0.0120206	1.45915e-05		0.0110872	0.0124344	0.372574		0.0192509	0.0144844	0.183823
ever-smoked	-0.0485271	0.0114734	2.34185e-05		-0.00404888	0.0118343	0.732253		-0.00759814	0.0136989	0.579133
height	0.0201949	0.0121116	0.0954335		-0.0227375	0.0125433	0.0698747		0.0764599	0.0153523	6.34647e-07
BMI	-0.0712445	0.0115983	8.11588e-10		0.00473558	0.0119816	0.692668		-0.0372569	0.0140794	0.00814032
cognitive ability	0.102769	0.0201947	3.60065e-07		-0.0217113	0.0207567	0.295566		0.105024	0.0241775	1.3998e-05
neuroticism	-0.0224711	0.0124534	0.0711672		0.000511365	0.0128891	0.968353		-0.0237213	0.0146786	0.106083
age at first birth (women)	0.125668	0.0172496	3.21055e-13		0.00412046	0.0176563	0.815474		0.0699097	0.0202133	0.000543011
educational attainment (years)	0.141443	0.0112608	3.47598e-36		0.00228239	0.0116435	0.844592		0.142473	0.0139361	1.55943e-24
Supplementary Table 3. Decomposition of EA polygenic index effect on 9 traits. These results are derived from a sample of 35,556 individuals from the 'White British' subsample of the UK Biobank with at least one genotyped sibling and observed and/or imputed parental genotypes available. Estimates were obtained from a regression of proband phenotype onto proband PGI, the average PGI of the proband…

## Sheet: Supplementary Table 4
	direct				average NTC				maternal NTC - paternal NTC
phenotype	estimate	S.E.	P		estimate	S.E.	P		estimate	S.E.	P
HDL cholesterol	0.0299042	0.00896294	0.000848609		0.0363565	0.00710097	3.05632e-07		-0.0308113	0.0280565	0.272123
FEV1	0.0427816	0.00881177	1.20353e-06		0.0295065	0.00693548	2.09591e-05		0.00444112	0.0267661	0.868217
ever-smoked	-0.0506463	0.00862571	4.31729e-09		-0.00902377	0.00670934	0.178639		-0.0207266	0.0259441	0.42435
height	0.0379568	0.00708014	8.27561e-08		0.0522508	0.00630351	1.14047e-16		-0.0159018	0.0260683	0.541858
BMI	-0.0735602	0.00829691	7.58371e-19		-0.0316417	0.00661964	1.75314e-06		0.0177753	0.0259561	0.493456
cognitive ability	0.121718	0.0150724	6.71484e-16		0.0797528	0.0117448	1.11758e-11		0.025439	0.0440765	0.563835
neuroticism	-0.0289829	0.0097311	0.00289781		-0.0141689	0.00745992	0.0575205		0.00379079	0.0283333	0.893566
age at first birth (women)	0.131851	0.0135711	2.58746e-22		0.0678612	0.0103761	6.14734e-11		0.057595	0.0434557	0.185047
educational attainment (years)	0.140616	0.00751986	5.01724e-78		0.138307	0.0062071	5.52019e-110		-0.0324342	0.0247083	0.189289
Supplementary Table 4. Decomposition of EA polygenic index effect on 9 traits assuming no indirect sibling effect. These results are derived from a sample of 39,619 individuals from the 'White British' subsample of the UK Biobank with observed and/or imputed parental genotypes available. Estimates were obtained from a regression of proband phenotype onto proband PGI, imputed/observed paternal PGI…

## Sheet: Supplementary Table 5
	direct to population correlation				direct to average NTC correlation				direct (related sample) to population (BOLT-LMM in unrelated sample) correlation
phenotype		S.E.				S.E.				S.E.
HDL cholesterol	0.973582	0.0395936	0.252314		0.260557	0.488763	0.593969		0.993421	0.0482152	0.445736
FEV1	0.966826	0.0478379	0.244007		0.264242	0.513747	0.607013		0.956319	0.0658939	0.253699
ever-smoked	1.26693	0.386334	0.755196		NA	NA	NA		1.3337	0.396346	0.800088
height	0.98138	0.0203354	0.17993		0.666013	0.270242	0.0137201		0.988034	0.024495	0.312597
BMI	0.949948	0.0338646	0.0697041		0.0996732	0.248672	0.688551		0.9783	0.0566789	0.350916
cognitive ability	0.489671	0.0861119	1.54871e-09		-0.588401	0.0935048	3.11922e-10		0.705753	0.110011	0.00373968
neuroticism	0.910289	0.0572649	0.058605		-0.421468	0.189988	0.0265279		0.844518	0.0982815	0.0568237
age at first birth (women)	1.18473	0.392577	0.68102		NA	NA	NA		0.701624	0.217553	0.085108
educational attainment (years)	0.738905	0.0861588	0.00122119		0.338701	0.22269	0.128272		0.934505	0.159849	0.341001
Supplementary Table 5. Correlations between direct effects, average non-transmitted coefficients (NTCs), and population effects. Columns from left to right: phenotype; estimated correlation between direct and population effects estimated in the related sample, followed by its standard error, and P-value from a one-sided Z-test for the correlation being below 1; estimated correlation between direc…

## Sheet: Supplementary Table 6
	direct							average NTC							population
	north birth coordinate			east birth coordinate				north birth coordinate			east birth coordinate				north birth coordinate			east birth coordinate
phenotype	estimate	S.E.	P	estimate	S.E.	P		estimate	S.E.	P	estimate	S.E.	P		estimate	S.E.	P	estimate	S.E.	P
HDL cholesterol	-0.00665471	0.0317926	0.834201	0.0173907	0.0365011	0.633759		-0.144935	0.112393	0.197211	0.15413	0.123118	0.210612		-0.0438505	0.0232203	0.058965	0.0562212	0.0234302	0.0164168
FEV1	0.0498213	0.0342971	0.146324	0.02522	0.0412584	0.541021		-0.346073	0.201875	0.0864747	0.186551	0.151303	0.217589		-0.0491021	0.0205113	0.0166702	0.0731796	0.0227596	0.00130296
ever-smoked	0.0836077	0.0725295	0.249017	-0.0449588	0.0802034	0.575098		NA	NA	NA	NA	NA	NA		0.0989288	0.0369592	0.00743504	-0.0570167	0.0353597	0.106859
height	0.00429293	0.0214095	0.841077	-0.0372925	0.0232726	0.109062		-0.266533	0.0993044	0.00727473	0.276225	0.106305	0.00936533		-0.0598339	0.0163579	0.000254389	0.0354316	0.0155239	0.0224664
BMI	0.0275755	0.0314736	0.380951	0.00239255	0.0312082	0.938891		0.36482	0.167857	0.0297509	-0.265885	0.125537	0.0341767		0.131397	0.0210733	4.51099e-10	-0.0754994	0.0199742	0.000156922
cognitive ability	-0.0792718	0.0489981	0.105694	0.0110768	0.0494335	0.822699		-0.0506323	0.0376553	0.178746	0.062493	0.0419345	0.136157		-0.139684	0.033375	2.84816e-05	0.0826615	0.0325933	0.0112079
neuroticism	0.0745636	0.0428606	0.0819154	-0.119881	0.0487588	0.0139458		0.09961	0.106379	0.349083	0.194736	0.137785	0.157558		0.122963	0.0310198	7.36968e-05	-0.0503129	0.0347412	0.147556
age at first birth (women)	-0.161004	0.0857219	0.0603516	0.0542989	0.0817034	0.506315		-0.252821	0.255942	0.323246	0.393147	0.385242	0.307482		-0.233366	0.0424393	3.82329e-08	0.201459	0.046816	1.68347e-05
educational attainment (years)	-0.150844	0.0592091	0.0108449	0.102495	0.0592846	0.0838341		-0.226451	0.0357599	2.41149e-10	0.231177	0.0399503	7.18212e-09		-0.237637	0.0219483	2.56008e-27	0.21766	0.0219022	2.85001e-23
Supplementary Table 6. Genome-wide correlations between SNP associations with north and east birth coordinates, and direct effects, average NTCs, and population effects on 9 phenotypes. Columns from left to right: phenotype; estimated correlation between direct effects for that phenotype and SNP correlations with north birth coordinate, followed by its standard error, and P-value from a two-sided…

## Sheet: Supplementary Table 7
	Correlations with educational attainment direct and population effects (related sample)								Correlations with cognitive ability direct and population effects (related sample)
phenotype in unrelated sample (BOLT)		S.E.		S.E.		S.E.	P			S.E.		S.E.		S.E.	P
HDL cholesterol	0.0676903	0.0482399	0.178898	0.0212935	0.111207	0.0479037	0.020261		0.0397586	0.037201	0.0896009	0.0300606	0.0498422	0.0375207	0.184049
FEV1	0.103734	0.051589	0.220783	0.0184309	0.117049	0.0465502	0.0119212		0.0839909	0.0445821	0.200717	0.0325353	0.116726	0.0404211	0.00388014
ever-smoked	-0.201723	0.0674726	-0.301687	0.0241213	-0.0999648	0.0636396	0.11623		-0.0686434	0.0518281	-0.190679	0.0393332	-0.122035	0.046837	0.00917309
height	0.0973212	0.0409252	0.191115	0.0186042	0.0937942	0.0365443	0.0102704		0.0776401	0.0386517	0.136682	0.0275435	0.0590419	0.0328698	0.0724574
BMI	-0.119476	0.0489286	-0.303191	0.0209382	-0.183715	0.045168	4.75454e-05		-0.0136816	0.0420343	-0.169597	0.0332921	-0.155916	0.0353233	1.01497e-05
cognitive ability	0.664387	0.127112	0.691786	0.0271042	0.0273985	0.122866	0.823539		0.705753	0.110011	0.945417	0.0711915	0.239664	0.1132	0.0342451
neuroticism	-0.0781577	0.0641305	-0.165267	0.0275138	-0.0871096	0.056705	0.124492		-0.057377	0.0559196	-0.117553	0.0392886	-0.0601763	0.0464905	0.195535
age at first birth (women)	0.56853	0.119938	0.766982	0.029853	0.198452	0.114966	0.0843145		0.167726	0.0706129	0.480036	0.0540309	0.31231	0.0671822	3.34024e-06
educational attainment (years)	0.934505	0.159849	0.986771	0.0258342	0.0522664	0.156936	0.739102		0.427568	0.0704531	0.746708	0.0485741	0.31914	0.0728742	1.19047e-05
north birth coordinate	-0.150844	0.0592091	-0.237637	0.0219483	-0.0867924	0.0537573	0.106414		-0.0792718	0.0489981	-0.139684	0.033375	-0.0604117	0.0420402	0.150718
east birth coordinate	0.102495	0.0592846	0.21766	0.0219022	0.115165	0.0563095	0.0408337		0.0110768	0.0494335	0.0826615	0.0325933	0.0715847	0.0465529	0.12412
Supplementary Table 7. Correlations between direct and population effects (for educational attainment and cognitive ability) and population effects estimated by BOLT-LMM in the 'unrelated' sample. We give the correlations between effects (direct and population effects for educational attainment and cognitive ability) estimated in the sample of 39,619 individuals from the 'White British' subsample…

## Sheet: Supplementary Table 8 
	AlphaFamImpute			snipar (unphased)		snipar (phased)
Data Type		Coefficient			Coefficient		Coefficient
Sibling pair (Fig 1e)	0.6986	0.8596	0.7167		0.9994	0.7484	0.9992
Parent-offspring pair (Fig 1c,1d)	0.3743	1.0193	0.3742		0.9986	0.4999	0.9997
Parent and sibling pair (Fig 1f,1g)	0.6375	0.8897	0.6148		1.0002	0.7508	0.9998
Supplementary Table 8. Comparison of SNIPar and AlphaFamImpute. We give results from applying AlphaFamImpute and snipar to simulated data on 3,000 independent families for three different data types (Methods): siblings pairs without genotyped parents, parent-offspring pairs, and a parent with two full-sibling offspring. For imputation from sibling pairs, we compare the imputed parental genotype t…

## Sheet: Supplementary Table 9
	True Correlations				Estimated correlations						Estimated correlations with ascertainment
						S.E.			S.E.			S.E.			S.E.
	0		0.707		-0.00610767	0.037749		0.687476	0.0200517		-0.26425	0.0911651		0.683693	0.0419659
	0.5		0.866		0.529075	0.0421025		0.868072	0.0140133		0.526884	0.283619		0.914636	0.0599736
	1		1		0.984407	0.0524126		0.996145	0.0130007		0.334407	0.207462		0.884694	0.0463948
Supplementary Table 9. Effect of ascertainment of estimated correlations between effects. Each row corresponds to a simulated phenotype. From left to right, we give the simulation parameters: the true correlations between direct effects and average non-transmitted coefficients (NTCs), and between direct and population effects; we then give estimates of these correlations using the moment-based es…
